# Supplementary material for: Complexing the Oncolytic Adenoviruses Ad∆∆ and Ad-3∆-A20T with Cationic Nanoparticles Enhances Viral Infection and Spread in Prostate and Pancreatic Cancer Models
Source: Int J Mol Sci. 2022 Aug 10;23(16):8884. doi: 10.3390/ijms23168884 (PMC9408166; doi:10.3390/ijms23168884)
Supplement: Supplementary file 1 [file ijms-23-08884-s001.zip]

Archive with 1 entries (1 files):
- ijms-1809957-supplementary.pdf
